# Supplementary material for: LDkit: a parallel computing toolkit for linkage disequilibrium analysis
Source: BMC Bioinformatics. 2020 Oct 16;21:461. doi: 10.1186/s12859-020-03754-5 (PMC7565767; doi:10.1186/s12859-020-03754-5)
Supplement: Supplementary file 2 — Additional file 2: Table S1 Running time using different parameters. Table S2 Comparison of LD statistics in different software. Table S3 Simulated genotypes for comparison of different software. [file 12859_2020_3754_MOESM2_ESM.xlsx]

## Sheet: Table S1
Table S1. The running time using different parameters
Population	Chromosome	Number of individuals	Number of SNPs	Number of threads	Peak memory (GB)	Running time (Minute)
CEU	Chr22	183	1103547	1	10.12	10.66
CEU	Chr22	183	1103547	4	10.5	3.54
CEU	Chr22	183	1103547	8	10.8	1.98
CEU	Chr22	183	1103547	16	11.23	1.16
CEU	Chr22	183	1103547	32	11.25	0.58
CEU	Chr22	183	1103547	64	11.26	0.66
CEU	Chr22	183	1103547	128	11.29	0.3
CHS	Chr22	171	1103547	1	10.11	11.29
CHS	Chr22	171	1103547	4	10.47	3.66
CHS	Chr22	171	1103547	8	10.86	1.98
CHS	Chr22	171	1103547	16	11.21	1.11
CHS	Chr22	171	1103547	32	11.21	0.59
CHS	Chr22	171	1103547	64	11.23	0.66
CHS	Chr22	171	1103547	128	11.25	0.5
ESN	Chr22	173	1103547	1	10.12	10.94
ESN	Chr22	173	1103547	4	10.7	3.47
ESN	Chr22	173	1103547	8	10.99	1.96
ESN	Chr22	173	1103547	16	11.12	1.09
ESN	Chr22	173	1103547	32	11.25	0.61
ESN	Chr22	173	1103547	64	11.21	0.73
ESN	Chr22	173	1103547	128	11.29	0.5
GWD	Chr22	180	1103547	1	10.13	9.88
GWD	Chr22	180	1103547	4	10.51	3.15
GWD	Chr22	180	1103547	8	10.88	1.78
GWD	Chr22	180	1103547	16	11.24	0.99
GWD	Chr22	180	1103547	32	11.22	0.55
GWD	Chr22	180	1103547	64	11.26	0.68
GWD	Chr22	180	1103547	128	11.26	0.5
IBS	Chr22	162	1103547	1	10.16	11.16
IBS	Chr22	162	1103547	4	10.66	3.21
IBS	Chr22	162	1103547	8	10.69	1.99
IBS	Chr22	162	1103547	16	11.19	1.11
IBS	Chr22	162	1103547	32	11.23	0.55
IBS	Chr22	162	1103547	64	11.26	.0.65
IBS	Chr22	162	1103547	128	11.29	0.49
All	Chr22	2504	1103547	1	10.09	76.17
All	Chr22	2504	1103547	4	10.41	19.06
All	Chr22	2504	1103547	8	10.49	13.25
All	Chr22	2504	1103547	16	10.73	9
All	Chr22	2504	1103547	32	10.79	5.4
All	Chr22	2504	1103547	64	10.93	4.42
All	Chr22	2504	1103547	128	11.12	3.65
All	Chr1-Chr22	2504	81271745	1	37.19	2590.42
All	Chr1-Chr22	2504	81271745	4	37.67	1439.12
All	Chr1-Chr22	2504	81271745	8	37.71	800.51
All	Chr1-Chr22	2504	81271745	16	37.77	480.33
All	Chr1-Chr22	2504	81271745	32	37.92	276.64
All	Chr1-Chr22	2504	81271745	64	38.03	180.91
All	Chr1-Chr22	2504	81271745	128	38.1	115.27

## Sheet: Table S2
Table S2. The comparison of LD statistics in different software
Site1	Site2	r2				D'
		LDkit	PLINK	PopLDdecay	Haplovew	LDkit	PLINK	PopLDdecay	Haplovew
1	10	0.666667	0.666667	0.3333	0.333	1	1	1	1
1	12	0.111111	0.111111	0.0476	0.048	1	1	1	1
1	19	0.333333	0.333333	0.1111	0.111	0.333333	0.333333	0.3333	0.333
1	21	0.757576	0.757576	0.5556	0.556	1	1	1	1
1	25	1	1	1	1	1	1	1	1
1	37	0.030303	0.030303	0.0222	0.022	0.2	0.2	0.2	0.2
1	41	0.757576	0.757576	0.5556	0.556	1	1	1	1
1	51	0.757576	0.757576	0.5556	0.556	1	1	1	1
1	81	0	0	0	0	0	0	0	0
10	12	0	0	0.1429	0	1	1	1	0
10	19	0.5	0.5	0	0.333	1	1	0	1
10	21	0.727273	0.727273	0.0667	0.6	1	1	0.3333	1
10	25	0.666667	0.666667	0.3333	0.333	1	1	1	1
10	37	0.181818	0.181818	0.0667	0.067	0.333333	0.333333	0.3333	0.333
10	41	0.727273	0.727273	0.0667	0.6	1	1	0.3333	1
10	51	0.727273	0.727273	0.0667	0.6	1	1	0.3333	1
10	81	0.25	0.25	0.25	0.187	0.432041	0.432041	0.5	0.432
12	19	0.333333	0.333333	0.0476	0.048	1	1	1	1
12	21	0.272727	0.272727	0.0857	0.086	1	1	1	1
12	25	0.111111	0.111111	0.0476	0.048	1	1	1	1
12	37	0.757576	0.757576	0.2381	0.238	1	1	1	1
12	41	0.272727	0.272727	0.0857	0.086	1	1	1	1
12	51	0.030303	0.030303	0.2381	0.238	1	1	1	1
12	81	0.666667	0.666667	0.1429	0.143	1	1	1	1
19	21	0.818182	0.818182	0.5556	0.556	1	1	1	1
19	25	0.333333	0.333333	0.1111	0.111	0.333333	0.333333	0.3333	0.333
19	37	0.0909091	0.0909091	0.0222	0.2	1	1	0.2	1
19	41	0.818182	0.818182	0.5556	0.556	1	1	1	1
19	51	0.0909091	0.0909091	0.0222	0.022	0.2	0.2	0.2	0.2
19	81	0	0	0.3333	0	1	1	1	0
21	25	0.757576	0.757576	0.5556	0.556	1	1	1	1
21	37	0.00826446	0.00826446	0.0044	0.004	0.111111	0.111111	0.1111	0.111
21	41	1	1	1	1	1	1	1	1
21	51	0.404959	0.404959	0.2178	0.218	0.466667	0.466667	0.4667	0.467
21	81	0	0	0.0667	0	0	0	0.3333	0
25	37	0.030303	0.030303	0.0222	0.022	0.2	0.2	0.2	0.2
25	41	0.757576	0.757576	0.5556	0.556	1	1	1	1
25	51	0.757576	0.757576	0.5556	0.556	1	1	1	1
25	81	0	0	0	0	0	0	0	0
37	41	0.00826446	0.00826446	0.0044	0.004	0.111111	0.111111	0.1111	0.111
37	51	0.404959	0.404959	0.2178	0.218	0.466667	0.466667	0.4667	0.467
37	81	0.727273	0.727273	0.0667	0.6	1	1	0.3333	1
41	51	0.404959	0.404959	0.2178	0.218	0.466667	0.466667	0.4667	0.467
41	81	0	0	0.0667	0	0	0	0.3333	0
51	81	0.181818	0.181818	0.0667	0.067	0.333333	0.333333	0.3333	0.333

## Sheet: Table S3
Table S3. The simulated genotypes for comparison of different software
Chromosome	Position	T1	T2	T3	T4
1	1	1/1	1/1	0/0	1/1
1	10	1/1	0/1	0/0	0/1
1	12	1/1	1/1	1/1	0/1
1	19	1/1	0/1	0/1	1/1
1	21	1/1	1/0	0/0	1/1
1	25	1/1	1/1	0/0	1/1
1	37	1/1	1/1	0/1	0/0
1	41	1/1	0/1	0/0	1/1
1	51	1/1	1/1	0/0	0/1
1	81	1/1	0/1	0/1	0/0
